# Supplementary material for: Growth, biochemical response and liver health of juvenile barramundi (Lates calcarifer) fed fermented and non-fermented tuna hydrolysate as fishmeal protein replacement ingredients
Source: PeerJ. 2018 Jun 5;6:e4870. doi: 10.7717/peerj.4870 (PMC5993026; doi:10.7717/peerj.4870)
Supplement: Data S1 — Growth performance, length and weight frequency, body composition, digestibility and blood biochemical composition of juvenile barramundi. [file peerj-06-4870-s001.xlsx]

## Sheet: Growth
		Raw data of initial weight, final weight, weight gain, SGR, total feed intake, FCR, feed intake, VSI, HIS, CF and survival
		Treatment		IBW	FBW	WG	SGR	TFI	FCR	FI	VSI	HIS	CF	Survival
		Control	1	6.78	32.53	25.75	2.80033	62.14	2.4132	1.10964	9.24642	1.26074	1.27187	100
			2	6.85	31.57	24.72	2.7285	60.89	2.46319	1.08732	9.34494	1.44178	1.18118	95
			3	5.46	30.49	25.03	3.07134	59.83	2.39033	1.06839	8.27068	1.76692	1.19413	100
		TH50	1	6.77	29.69	22.92	2.63984	56.65	2.47164	1.01161	9.63399	1.64072	1.09705	100
			2	7.13	26.65	19.52	2.35442	54.27	2.78023	0.969107	9.76838	2.51762	1.03162	95
			3	6.97	26.73	19.76	2.40031	53.86	2.72571	0.961786	10.7619	2.28153	1.01925	90
		TH75	1	7.03	21.05	14.02	1.95842	50.25	3.58417	0.897321	6.78964	1.37363	1.19248	95
			2	6.96	19.01	12.05	1.79426	52.76	4.37842	0.942143	9.78337	1.67715	0.893474	90
			3	7.06	17.09	10.03	1.57866	52.27	5.21137	0.933393	10.4722	2.84504	0.980323	95
		FTH50	1	6.79	25.36	18.57	2.35308	56.85	3.06139	1.01518	9.17011	1.74232	1.0903	95
			2	6.95	26.31	19.36	2.37716	57.33	2.96126	1.02375	9.40299	2.01493	0.728948	100
			3	6.6	27.41	20.81	2.54257	53.85	2.5877	0.961607	11.1841	2.84296	1.14555	95
		FTH75	1	6.51	19.25	12.74	1.93602	51.62	4.05181	0.921786	8.25416	1.72209	0.955303	95
			2	6.99	21.22	14.23	1.98297	52.29	3.67463	0.93375	10.1239	2.96177	1.07465	95
			3	6.5	23.29	16.79	2.27897	53.56	3.18999	0.956429	10.929	2.79296	0.99229	90

## Sheet: Length distribution
						Length distribution of juvenile barramuni
			Initial		Control		TH50		TH75		FTH50		FTH75
			7.7		13.1		12.2		11.5		13.6		13
			7.6		14.1		14.2		11.1		13.2		11.7
			7.2		15.1		9.9		12.4		14.4		13.6
			7.8		12.2		11.3		10.7		12.1		12.6
			7.9		15.5		14		10.9		12.2		14.2
			7.7		15.3		14		12.5		12.5		12.2
			7.9		15.5		12.6		15.5		12.6		13.3
			7.9		15.4		13.4		12.1		14.1		13.1
			8.1		14.2		14.4		11.7		12.4		11.7
			7.8		14.4		13.4		12.6		13.5		11.5
			7.1		14.3		12.4		10.3		14.2		13.8
			7.2		13.8		12.3		13.3		14.3		13.4
			7.4		15.4		13.4		10.7		13.4		13.3
			7.6		15.3		14.4		11.3		13.2		13.5
			8		15.8		12.5		15.4		13.3		14.5
			7.5		13.4		14.3		12.8		13.6		14.8
			7.3		13.2		15.2		12.4		14.7		10.4
			7.5		14.1		15.3		10.4		14.8		10.7
			7.9		12.9		15.5		12.3		14.9		11.4
			7.3		14.8		13.1		11		12.8		11.7
			7		15.7		12.3		13.1		14		11.9
			7.8		13.9		14.4		11.6		10.5		12.6
			7.2		14.2		11.9		13.4		13.7		12
			7.9		9.9		12.2		12.4		11.2		10.5
			7.1		10.4		12		11.6		12.44		12
			7.3		11.8		11.9		11.4		15.1		12
			7.8		12.2		12.3		11.1		15.4		12.2
			7.3		12.4		11.2		10.7		15.6		11.4
			7.4		10.2		13.4		13.7		10.2		12.8
			7.6		15.3		13.5		13.6		10.2		15.2
			6.9		15.1		13.8		14.2		10		14.8
			7.5		14.8		12.8		14.5		9.9		14.3
			7.7		14.2		13.6		15.2		13.5		14.2
			7.4		14.1		14.3		14.8		12.2		13.5
			7.6		16.3		13.3		14.7		12.1		13.2
			8.1		16.4		13.8		15.6		12.3		12.8
			7.7		13.8		13.4		12.8		14.6		11.4
			7.4		15.8		12.7		11.7		12.5		11.5
			7.3		14.5		11		11.2		12.4		13
			7.7		12.9		11.1		11.4		11.6		11.6
			7.4		14.4		14.2		12.6		12		12
			7.4		14.7		13.6		12.1		12.62		11.9
			7.7		16.1		12.4		11.1		12.3		11.5
			7.7		14.7		12.46		12.3		13.5		11.2
			7.5		15.1		12.46		12.4		14.5		10.4
			7.7
			7.5
			7.7
			7.9
			7.8

## Sheet: Weight distribution
							Weight distribution of juvenile barramundi
				Initial		Control		TH50		TH75		FTH50		FTH75
				6.78		21.5		12.4		15		30		24.4
				6.78		31.3		17.1		14.3		35.8		18
				6.51		39.8		11		17.9		38.6		37.8
				6.77		21.6		18.2		13		19.7		21.7
				7.03		32.3		33.6		14.7		29.5		30
				6.85		46.5		33.5		21.9		30.6		21
				6.95		48.9		26.9		21.1		32.2		25.6
				6.98		47.2		33.4		19.4		35.2		23.6
				7.13		31.9		35.6		17.6		23.4		17.5
				6.95		33.4		32.8		18.7		35.6		11.5
				6.1		31.8		27.6		12.4		31.7		35.8
				6.59		25.8		25.6		24.6		29.8		28.4
				6.49		41.3		28.4		14.3		29.7		29.5
				6.96		28.4		37.3		15.2		24.9		36.7
				7.05		46.5		13.7		38.8		29.9		37.6
				6.6		28.8		33.8		14.3		25.6		36.7
				6.6		25.1		41.3		16.5		42.6		10.7
				6.7		31.1		42.2		13.4		35.4		10.4
				6.3		30.2		43.4		17.2		37.5		13.3
				6.4		38.2		22.5		14.6		17.6		12.2
				6.1		35.5		21		25.6		29.5		15.1
				6.7		32.8		19.3		16.9		13.2		18
				6.6		32		20		23.6		30.78		14.1
				6.7		12.2		14.6		13.7		19		12
				6.2		13		20.5		10.7		31.86		13.3
				6.6		11.3		12.4		15.8		42.9		13.7
				6.7		21.4		18		10.2		41.3		17
				6.5		23.8		12.3		13.9		42.3		13.4
				6.7		11.7		34.5		28.9		13.4		17.6
				6.7		42.5		33.6		26.7		12.4		42.4
				6.1		33.8		35.6		31.4		14.5		38.8
				6.6		37.1		16.8		34.3		16.3		35.5
				6.8		28.4		32.3		40.3		28.5		34.4
				6.5		30.8		36.7		36.7		20.8		24.3
				6.7		49.4		30.9		33.5		14.5		24.3
				6.2		48.8		37.5		34.5		13.9		17.3
				6.8		34.4		33.5		13.6		26.7		12.4
				6.4		46.4		16.8		10.2		21.9		12.5
				6.5		35.6		10.7		10.7		32.1		24.9
				6.1		21.5		10		15.7		26.3		16.3
				6.4		36.8		38		29.4		19.5		16.5
				6.3		16.9		35.3		18.8		20.5		16.52
				6.4		21.1		16.8		16.9		30.4		13.2
				6.8		23.8		22.16		19.8		35.6		12.4
				6.5		38.8		22.16		20.3		33.2		11.8
				6.4
				6.5
				6.6
				6.7
				6.6

## Sheet: Body composition
				Body proximate composition of juvenille barramundi
				Treatment		Moisture (%)	Protein (%)	Lipid (%)	Ash (%)	Energy (MJ/kg)
				Control	1	74.59	14.7632	4.13	3.94363	18.56
					2	78.61	13.2853	3.91	3.75395	19.52
					3	70.51	15.9511	4.2	3.9782	17.6
				TH50	1	75.4	14.9002	4.25	3.7392	19.34
					2	79.6	14.4004	3.56	3.31092	21.37
					3	71.2	14.5584	3.76	4.08096	17.31
				TH75	1	77.63	13.3415	3.16	3.72908	17.18
					2	80.65	12.7052	4.03	3.61845	18.21
					3	74.61	13.6141	3.3	3.7171	16.15
				FTH50	1	76.53	14.3636	3.2	3.90306	19.66
					2	80.54	12.3007	3.38	3.82584	23.67
					3	72.52	16.2654	4.06	3.73728	15.65
				FTH75	1	77.43	13.5984	3.18	3.89332	18.79
					2	80.44	12.7668	3.3	3.57948	20.8
					3	74.42	14.1278	4.2	4.14396	16.8

## Sheet: Digestibility
			Digestibility of fish fed experimental diets
		Treatment		Apparent digestibility coefficient (Dry matter) (%)	Apparent digestibility coefficient (Protein) (%)	Apparent digestibility coefficient (Lipid) (%)
		Control	1	89.3	93.42	96.2
			2	90.1	93.6	95.9
			3	88.8	94.9	95.6
		TH50	1	84.2	90.5	94.3
			2	85.8	92.5	93.4
			3	85.2	93.1	92.76
		TH75	1	84.1	88.73	93.2
			2	85	91.3	93.3
			3	84.3	90.2	91.9
		FTH50	1	87.4	91.43	95.4
			2	87.2	92.7	94.2
			3	88.6	93.1	93.48
		FTH75	1	87.3	90.4	94
			2	86.1	91.2	93.8
			3	87.3	91.4	92.5

## Sheet: Blood
				Blood biochemical composition
			Treatment		Haemoglobin (%)	Haematocrit (%)	Leucocrit (%)	GPx activity (U/gHb)
			Control	1	85	32	1.34	315
				2	64	26	1.26	305
				3	70	25	1.21	318
			TH50	1	64	24	1.27	293
				2	73	23	1.26	233
				3	64	25	1.05	241
			TH75	1	68	24	1.24	247
				2	49	24	1.16	202
				3	70	27	1.01	217
			FTH50	1	49	24	1.28	249
				2	76	30	1.26	229
				3	66	30	1.2	267
			FTH75	1	81	30	1.32	279
				2	82	31	1.22	344
				3	76	28	1.11	246
